# Supplementary material for: Protolysis Reaction on Pyrophyllite Surface Molecular Models: A DFT Study
Source: Molecules. 2025 Nov 24;30(23):4530. doi: 10.3390/molecules30234530 (PMC12692931; doi:10.3390/molecules30234530)
Supplement: Supplementary file 1 [file molecules-30-04530-s001.zip]

Archive with 1 entries (1 files):
- molecules-3959989-supplementary.docx
